# Supplementary material for: The mTOR inhibitor Rapamycin protects from premature cellular senescence early after experimental kidney transplantation
Source: PLoS One. 2022 Apr 21;17(4):e0266319. doi: 10.1371/journal.pone.0266319 (PMC9022825; doi:10.1371/journal.pone.0266319)
Supplement: S1 File — (XLSX) [file pone.0266319.s003.xlsx]

## Sheet: Table
Rapa trough levels
animal #	1	2	3	4	5	6
day 1	2.4	2.31	2.19	1.66
day 2	2.11	2.23	1.45	3.81	1.98
day 5	9.37	5.31	5.81
day 7	4.7	4.68	6.8	6.77	9.47

## Sheet: Fig 1
p16INK4a
Tubuli
Vehicle								Rapa
animal #	1	2	3	4	5	6		animal #	1	2	3	4	5	6
day 1	19.57	14.97	16.49					day 1	11.45	1.27	4.87	5.71	6.3	6.81
day 2	26.54	38.3	16.07	27.51	35.52			day 2	4.78	7.56	7.91	2.82
day 5	18.94	36.15	23.62	16.54				day 5	7.18	13.94	10.13	6.35
day 7	29.46	30.18	38.21	24.24				day 7	4.72	11.43	10.3	6.45
Interstitium
Vehicle								Rapa
animal #	1	2	3	4	5	6		animal #	1	2	3	4	5	6
day 1	10.41	5.46	6.16					day 1	2.47	0.13	0.68	0.44	0.94	0.48
day 2	13.4	11.77	6.67	16.31	13.77			day 2	1.04	0.89	0.75	1.21
day 5	19.1	11.74	11.26	10.66				day 5	0.89	2.39	1.88	1.15
day 7	14.4	15.45	13.97	9.9				day 7	0.85	0.99	2.48	0.84
Glomerula
Vehicle								Rapa
animal #	1	2	3	4	5	6		animal #	1	2	3	4	5	6
day 1	5.17	3.01	4.12					day 1	1.11	0.18	0.42	0.77	0.8	0.18
day 2	14.53	10.52	4.33	12.87	10.58			day 2	0.62	0.25	0.37	0.24
day 5	15.56	7.52	8.98	8.45				day 5	0.76	1.99	2.72	1.03
day 7	15.84	16.66	20.44	8.89				day 7	0.87	0.99	1.69	0.68

## Sheet: Fig 2
Senescence-associated secretory phenotype (SASP) related cytokines
MCP-1
Vehicle								Rapa
animal #	1	2	3	4	5	6		animal #	1	2	3	4	5	6
day 1	2.06	0.12	0.2	0.33				day 1	0.27	0.08	0.46	0.2	1.29	0.81
day 2	0.52	0.28	0.3	0.23	0.36			day 2	0.77	0.51	0.34	0.36
day 5	3.42	4.94	2.39	2.02	2.2			day 5	1.2	0.26	0.29	0.72
day 7	5.23	6.62	4.16	1.24				day 7	1.98	1.4	0.68	0.23	0.25
pro-IL-1β
Vehicle								Rapa
animal #	1	2	3	4	5	6		animal #	1	2	3	4	5	6
day 1	0.18	0.56	0.45	0.4				day 1	0.55	0.29	1.38	0.29	1.28	0.84
day 2	0.73	0.36	1.52	0.14	0.2			day 2	0.49	0.79	0.14
day 5	3.4	5.76	8.26					day 5	3.33	1.3	1.58
day 7	7.04	8.2	7.14	6.66				day 7	9.42	5.23	6.66	6.22
TNF-α
Vehicle								Rapa
animal #	1	2	3	4	5	6		animal #	1	2	3	4	5	6
day 1	1.12	5.23	3.75	3.11				day 1	4.68	2.56	17.95	1.97	12.69	8.73
day 2	5.26	5.01	7.81	2.63	2.88			day 2	3.33	9.42	7.34
day 5	31.47	29.56	25.21	79.11				day 5	11.28	7.7	7.55	25.74
day 7	68.39	16.18	74.84	60.37				day 7	22.72	17.46	35.65	42.1	4.04
IL-10
Vehicle								Rapa
animal #	1	2	3	4	5	6		animal #	1	2	3	4	5	6
day 1	0.003	0.003	0.012	1.25				day 1	0.008	0.006	0.008	0.014	0.004
day 2	0.004	0.004	0.006	0.006				day 2	0.026	0.004	0.005	0.003
day 5	5.226	1.689						day 5	0.29	0.081	0.124	0.079
day 7	2.559	3.129	2.079					day 7	0.601	1.76	0.97	0.307
IL-1β immunohistochemistry
Vehicle								Rapa
animal #	1	2	3	4	5	6		animal #	1	2	3	4	5	6
day 7	20.2	23.7	19.5	18.6	17.7			day 7	10.9	10.7	13.2

## Sheet: Fig 3
Macrophage infiltrate - cortex
ED1
Cortex
Vehicle								Rapa
animal #	1	2	3					animal #	1	2	3
day 1	0.16	0.22	0.23					day 1	0.17	0.01	0.15
day 2	0.27	0.14	0.28					day 2	0.24	0.27	0.27
day 5	1.8	6.66	4.47					day 5	0.78	0.18	0.68
day 7	9.93	11.32	7.01					day 7	2.51	2.86	1.17
ED2
Cortex
Vehicle								Rapa
animal #	1	2	3	4	5			animal #	1	2	3	4	5
day 1	0	0.1						day 1	0	0	0.2	0	0.2
day 2	0.8	0.5	0	0.2	0			day 2	0	0.1	1	0.3
day 5	1.3	1						day 5	0	0.2	0.6
day 7	1.9	4.1	3.7	9.2				day 7	0.3	0.5	0.8
ED1 versus ED2 day 7
ED1								ED2
animal #	1	2	3	4	5	6		animal #	1	2	3	4	5	6	7	8
Vehicle	9.93	11.32	7.01	8.07	13.13	5.11		Vehicle	1.9	4.1	3.7	9.2	1.2	1.7	4.2	6.7
Rapa	2.51	2.86	1.17	1.85	2.83	0.65		Rapa	0.3	0.5	0.8	0.4	0.3	1
iNOS
Vehicle								Rapa
animal #	1	2	3	4	5	6		animal #	1	2	3	4	5	6
day 1	0.04	0.34	0.06	0.01				day 1	0.02	0.02	0.28	0.07	0.17	0.31
day 2	0.04	0.04	0.04	0.05	0.07			day 2	0.28	0.29	0.04	0.04
day 5	16.4	26.64	23.36	15.52	25.92			day 5	1.82	0.23	3.88
day 7	8.49	9.42	10.97	22.1				day 7	6.94	3.35	4.04

## Sheet: Fig 4
T-cell infiltrate - cortex
CD8
Cortex
Vehicle								Rapa
animal #	1	2	3					animal #	1	2	3
day 1	0.08	0.1	0.07					day 1	0.11	0.13	0.11
day 2	0.14	0.08	0.11					day 2	0.11	0.06	0.08
day 5	0.98	1.43	1.71					day 5	0.14	0.16	0.43
day 7	2.81	2.78	2.99					day 7	0.08	0.34	0.06

## Sheet: Fig 5
Functional and structural recovery
Proteinuria
Vehicle								Rapa
animal #	1	2	3	4	5	6		animal #	1	2	3	4	5	6
day 1	13.3	21.3	18.42	24.51	35.23			day 1	8.36	18.68	10.82	16.04	12.2
day 2	17.53	16.89	9.18	13.93				day 2	14.4	7.84	5.64	13.24
day 5	8.62	9.24	8.4	12.43	8.8			day 5	2.85	7.65	4.7	4.14
day 7	10.92	9.68	10.25	10.15				day 7	5.36	3.3	4.43	3.86
FENa
Vehicle								Rapa
animal #	1	2	3	4	5	6		animal #	1	2	3	4	5	6
day 1	0.38	0.29	0.35	0.64	0.02			day 1	0.13	0.17	1.29	0.39	1.25	0.84
day 2	0.66	0.46	1.97	0.53	1.21			day 2	0.19	0.28	0.78	0.19	0.98	0.3
day 5	0.52	0.48	0.54	1.16	0.85			day 5	0.3	0.62	0.45	0.39
day 7	0.91	0.35	0.77	0.17				day 7	0.67	0.29	0.86	0.59	0.26
Creatinine clearance
Vehicle								Rapa
animal #	1	2	3	4	5	6		animal #	1	2	3	4	5	6
day 1	0.59	1.05	0.75	0.49				day 1	0.51	0.69	0.4	0.67	0.11
day 2	0.67	0.92	0.66	0.6				day 2	0.85	0.64	1.1
day 5	1.05	1.07	1.41	1.04	0.84			day 5	0.77	0.96	1.11	1.08
day 7	1.57	1	1.06					day 7	1.18	2.24	0.44	0.93
AKI score
Vehicle								Rapa
animal #	1	2	3	4	5	6		animal #	1	2	3	4	5	6
day 1	11.92	6.17	16.54	1.79				day 1	14.93	3.04	1.6	11.1	4.72	5.22
day 2	3.92	6.27	7.47	6.33	3			day 2	2.37	4.6	2.83	7.25
day 5	3.4	4.4	8.13	7.03	5.07			day 5	1.23	9.73	9.27	1.73
day 7	13.47	6.1	12.67	2.73				day 7	5.87	1.83	1.53

## Sheet: Fig 6
Metabolic parameters
Blood glucose
Vehicle								Rapa
animal #	1	2	3	4	5	6		animal #	1	2	3	4	5	6
day 1	239	202	149	176				day 1	230	237	192	216	174
day 2	307	213	288	205				day 2	156	186	238	143	237
day 5	192	253	290	202	218			day 5	226	253	213
day 7	273	348	284					day 7	233	231	270	179
Body weight
Vehicle								Rapa
animal #	1	2	3	4	5	6		animal #	1	2	3	4	5	6
day 1	190	243.3	212	240.2				day 1	220.6	258.3	241.9	205.3	235.8
day 2	302.6	217.5	257.8					day 2	275.1	232.1	228.3
day 5	249.1	223.4	275.7	268	227.3			day 5	231.8	215.4	219.3	233.9
day 7	263.8	278.6	275.8					day 7	209.2	229.3	238.1	204.9

## Sheet: Fig S1
Inflammatory infiltrate - medulla
ED1
Medulla
Vehicle								Rapa
animal #	1	2	3					animal #	1	2	3
day 1	0.16	0.18	0.12					day 1	0.06	0	0.16
day 2	0.22	0.08	0.2					day 2	0.07	0.15	0.13
day 5	1.19	5.06	2.53					day 5	0.69	0.1	0.28
day 7	8.07	13.13	5.11					day 7	1.85	2.83	0.65
ED2
Medulla
Vehicle								Rapa
animal #	1	2	3	4	5			animal #	1	2	3	4	5
day 1	0	0						day 1	0	0.1	0	0	0
day 2	0	0.2	0.1	0	0			day 2	0	0	0.1	0
day 5	1.1	1.1						day 5	0	0.6	0.5
day 7	1.2	1.7	4.2	6.7				day 7	0.4	0.3	1
CD8
Medulla
Vehicle								Rapa
animal #	1	2	3					animal #	1	2	3
day 1	0.14	0.09	0.04					day 1	0.11	0.13	0.1
day 2	0.18	0.11	0.15					day 2	0.12	0.07	0.04
day 5	0.49	1.31	0.87					day 5	0.09	0.08	0.52
day 7	1.8	1.94	2.85					day 7	0.01	0.08	0.04
